# Supplementary material for: Mental Health Interventions among Adolescents in India: A Scoping Review
Source: Healthcare (Basel). 2022 Feb 10;10(2):337. doi: 10.3390/healthcare10020337 (PMC8871588; doi:10.3390/healthcare10020337)
Supplement: Supplementary file 1 [file healthcare-10-00337-s001.zip]

Archive with 1 entries (1 files):
- healthcare-1560771-supplementary.pdf
